# Supplementary material for: Salmonella enterica Serovar Infantis in Broiler Chickens: A Systematic Review and Meta-Analysis
Source: Animals (Basel). 2024 Nov 28;14(23):3453. doi: 10.3390/ani14233453 (PMC11640450; doi:10.3390/ani14233453)
Supplement: Supplementary file 1 [file animals-14-03453-s001.zip]

Archive with 1 entries (1 files):
- animals-3285729-supplementary.pdf
